# Supplementary material for: A 7-min halftime jog mitigated the reduction in sprint performance for the initial 15-min of the second half in a simulated football match
Source: PLoS One. 2022 Jul 19;17(7):e0270898. doi: 10.1371/journal.pone.0270898 (PMC9295982; doi:10.1371/journal.pone.0270898)
Supplement: S1 Data — (XLSX) [file pone.0270898.s001.xlsx]

## Sheet: performance
subject	time	condition	jump	sprint	agility
1	T1	jog	42.0505	3.40167	7.38167
1	T2	jog	40.2077	3.39667	7.51167
1	T3	jog	40.9368	3.43	7.34667
1	T4	jog	39.7576	3.29333	7.15333
1	T5	jog	40.0811	3.25167	7.04333
1	T6	jog	40.3581	3.265	7.02667
1	T1	rest	41.2473	3.41333	7.115
1	T2	rest	39.903	3.35	7.12333
1	T3	rest	39.0087	3.38333	7.13667
1	T4	rest	38.2913	3.52333	7.22833
1	T5	rest	39.6653	3.33867	7.21
1	T6	rest	40.6783	3.28167	7.045
2	T1	jog	41.3318	3.15333	7.11333
2	T2	jog	40.9515	3.13833	7.11667
2	T3	jog	41.6086	3.15667	7.10333
2	T4	jog	39.8701	3.20333	7.21333
2	T5	jog	40.6679	3.275	7.22667
2	T6	jog	40.5797	3.275	7.185
2	T1	rest	40.8579	3.185	7.12333
2	T2	rest	41.3249	3.24333	7.00333
2	T3	rest	40.6719	3.205	6.955
2	T4	rest	40.455	3.26167	7.145
2	T5	rest	41.3517	3.224	7.00667
2	T6	rest	40.2817	3.205	6.975
3	T1	jog	54.2914	2.99833	6.69333
3	T2	jog	53.2592	3.22	6.88
3	T3	jog	54.2906	3.15167	6.82833
3	T4	jog	53.9403	3.04833	6.72
3	T5	jog	51.1927	3.17833	6.895
3	T6	jog	53.9605	3.26	7.055
3	T1	rest	54.3987	2.97667	6.74667
3	T2	rest	53.0411	3.02833	6.80333
3	T3	rest	53.6192	2.98167	6.80167
3	T4	rest	50.1081	3.09333	6.86833
3	T5	rest	52.695	3.02667	6.83167
3	T6	rest	52.0856	3.03333	6.89833
4	T1	jog	48.9981	3.07833	6.655
4	T2	jog	48.4539	3.051	6.54917
4	T3	jog	46.7393	3	6.635
4	T4	jog	45.3012	2.97	6.51667
4	T5	jog	46.749	2.99833	6.57167
4	T6	jog	48.4546	3.00167	6.79167
4	T1	rest	46.3471	2.945	6.51667
4	T2	rest	47.1589	2.93333	6.62167
4	T3	rest	47.0686	2.99667	6.67667
4	T4	rest	45.4202	2.97	6.65833
4	T5	rest	48.0481	3.02833	6.70667
4	T6	rest	48.5468	3.05667	6.70167
5	T1	jog	46.4809	3.09167	6.76667
5	T2	jog	48.5853	2.98833	6.605
5	T3	jog	47.0097	2.98	6.57333
5	T4	jog	47.314	2.96167	6.55333
5	T5	jog	47.826	2.94667	6.59333
5	T6	jog	46.1342	2.93833	6.56
5	T1	rest	50.7363	2.90333	6.63167
5	T2	rest	47.8505	2.94167	6.48167
5	T3	rest	43.3665	2.91833	6.50833
5	T4	rest	46.4432	3.01333	6.65667
5	T5	rest	46.6478	2.995	6.565
5	T6	rest	47.5433	2.95833	6.57167
6	T1	jog	53.9327	3.06	6.63
6	T2	jog	53.8288	3.03333	6.77833
6	T3	jog	52.9373	3.06	6.81833
6	T4	jog	51.081	2.92833	6.74167
6	T5	jog	52.695	3.005	6.91667
6	T6	jog	51.7083	2.99667	6.925
6	T1	rest	52.058	2.96833	6.75667
6	T2	rest	50.425	3.02183	6.81667
6	T3	rest	48.5435	3.13	6.90667
6	T4	rest	50.2859	3.065	6.99167
6	T5	rest	50.6511	3.14833	6.98667
6	T6	rest	49.8941	3.07167	6.895
7	T1	jog	45.5096	3.17833	7.14
7	T2	jog	44.542	3.19	6.98333
7	T3	jog	42.2342	3.33833	7.205
7	T4	jog	44.7026	3.14	6.92833
7	T5	jog	45.0613	3.32	7.13333
7	T6	jog	41.7346	3.30833	7.27
7	T1	rest	42.4327	3.33167	7.23167
7	T2	rest	42.0674	3.345	7.19833
7	T3	rest	41.0447	3.20667	7.33
7	T4	rest	41.0198	3.24333	7.25917
7	T5	rest	41.7289	3.25333	7.06333
7	T6	rest	41.9218	3.19333	7.27167
8	T1	jog	58.2155	3.18833	6.89667
8	T2	jog	55.997	3.3	7.14
8	T3	jog	55.6654	3.33833	6.97167
8	T4	jog	54.7766	3.26167	7.1
8	T5	jog	55.2347	3.28667	7.03333
8	T6	jog	56.2379	3.25	6.97833
8	T1	rest	60.8425	3.10333	7.01333
8	T2	rest	58.4667	3.155	7.16833
8	T3	rest	57.2684	3.19333	7.16167
8	T4	rest	57.755	3.02	7.19333
8	T5	rest	60.9227	3.08167	7.115
8	T6	rest	61.4558	3.08833	7.04167
9	T1	jog	50.091	3.08167	6.94667
9	T2	jog	48.6015	3.08833	6.88167
9	T3	jog	45.1893	3.09167	6.90167
9	T4	jog	45.142	3.07333	6.96833
9	T5	jog	45.2886	3.19167	6.935
9	T6	jog	44.8935	3.13667	6.78833
9	T1	rest	52.4421	3.14833	6.99833
9	T2	rest	50.5231	3.29	7.20167
9	T3	rest	47.4754	3.29167	7.14167
9	T4	rest	48.6489	3.33333	7.145
9	T5	rest	48.901	3.28667	7.155
9	T6	rest	43.3897	3.39167	7.59
10	T1	jog	48.2119	3.19833	6.92667
10	T2	jog	46.2369	3.26167	7.215
10	T3	jog	44.9628	3.28	7.16833
10	T4	jog	47.3944	3.16333	6.99167
10	T5	jog	45.2824	3.37	7.21667
10	T6	jog	46.9779	3.20833	7.14167
10	T1	rest	45.0627	3.17667	6.96833
10	T2	rest	46.0067	3.22817	7.01667
10	T3	rest	44.5413	3.185	7.015
10	T4	rest	42.7404	3.24833	7.17167
10	T5	rest	43.6408	3.31	7.12167
10	T6	rest	44.2891	3.26333	6.95833
11	T1	jog	45.0986	3.045	6.89833
11	T2	jog	45.2982	3.045	6.95833
11	T3	jog	40.9744	3.10833	7.055
11	T4	jog	37.6986	3.05833	7.08833
11	T5	jog	38.331	3.20333	6.96167
11	T6	jog	39.18	3.05	6.96333
11	T1	rest	46.5134	3.01667	6.94333
11	T2	rest	46.2166	3.15167	7.06333
11	T3	rest	45.717	3.06667	7.10833
11	T4	rest	41.7372	3.15333	7.32167
11	T5	rest	41.7686	3.16	7.16667
11	T6	rest	43.1328	3.04	7.055
12	T1	jog	47.4119	3.07167	6.77333
12	T2	jog	46.4385	3.16833	6.885
12	T3	jog	46.6679	3.12333	6.90167
12	T4	jog	43.5769	3.12833	6.98
12	T5	jog	41.8489	3.17	7.055
12	T6	jog	40.5228	3.14167	6.93333
12	T1	rest	48.1361	3.00167	6.67333
12	T2	rest	44.8899	3.17167	6.80833
12	T3	rest	45.7346	3.21833	6.915
12	T4	rest	49.0003	3.26	7.005
12	T5	rest	49.607	3.24833	6.89833
12	T6	rest	49.5256	3.23833	6.81833
13	T1	jog	49.5572	3.02167	6.76833
13	T2	jog	49.1612	3.04	6.70167
13	T3	jog	47.8298	3.125	6.74
13	T4	jog	46.2577	2.90333	6.61333
13	T5	jog	46.9869	2.91	6.725
13	T6	jog	46.2416	2.99667	6.74833
13	T1	rest	49.6791	3.06167	6.85
13	T2	rest	49.7657	3.10333	6.80333
13	T3	rest	49.7601	3.125	6.73167
13	T4	rest	47.5053	3.12333	6.67667
13	T5	rest	49.765	3.14167	6.70167
13	T6	rest	49.7622	3.07333	6.69167
14	T1	jog	49.8723	3.01667	6.52833
14	T2	jog	46.7655	3.2	6.58833
14	T3	jog	45.6235	3.16833	6.695
14	T4	jog	46.7938	2.945	6.58833
14	T5	jog	49.9707	2.93	6.75333
14	T6	jog	49.5496	2.93667	6.65
14	T1	rest	47.5288	2.875	6.77
14	T2	rest	46.1372	3.00667	7.015
14	T3	rest	47.612	2.91167	6.88333
14	T4	rest	45.4295	2.93	6.82833
14	T5	rest	45.6315	2.95	7.08167
14	T6	rest	45.4269	2.955	7.18667
15	T1	jog	51.5121	3.07167	6.875
15	T2	jog	50.5011	3.01333	6.73167
15	T3	jog	50.3912	3.12	6.765
15	T4	jog	48.0081	2.965	6.585
15	T5	jog	49.8526	3.02167	6.76833
15	T6	jog	49.1169	3.14167	6.975
15	T1	rest	52.4109	3.155	6.675
15	T2	rest	51.5998	3.235	6.705
15	T3	rest	49.117	3.17167	6.81167
15	T4	rest	48.6816	3.165	6.87667
15	T5	rest	48.1067	3.14833	7.05667
15	T6	rest	46.8662	3.42833	7.365
16	T1	jog	55.7473	3.01833	6.985
16	T2	jog	59.0377	3.01667	6.94
16	T3	jog	58.696	3.05	7.14833
16	T4	jog	57.0408	3.09167	7.03667
16	T5	jog	58.223	3.13667	6.90333
16	T6	jog	56.161	3.15667	6.83
16	T1	rest	53.8371	2.99333	7.03
16	T2	rest	52.9373	3.00167	7.09333
16	T3	rest	52.3864	3.065	6.98167
16	T4	rest	50.5439	3.12333	7.04833
16	T5	rest	51.2621	3.02333	7.02667
16	T6	rest	52.6215	2.90667	6.86
17	T1	jog	51.7382	3.10667	6.83667
17	T2	jog	51.395	3.22667	7.075
17	T3	jog	50.6038	3.37167	7.05667
17	T4	jog	50.18	3.17333	6.91
17	T5	jog	48.7779	3.26167	7.10333
17	T6	jog	48.5293	3.33333	7.24333
17	T1	rest	51.267	3.06333	6.74
17	T2	rest	52.6558	3.09	6.9
17	T3	rest	49.7368	3.15333	6.93667
17	T4	rest	49.2257	3.14	7.02
17	T5	rest	50.8355	3.07667	6.75167
17	T6	rest	50.534	3.045	6.84333
18	T1	jog	48.5735	3.15833	6.73333
18	T2	jog	47.63	3.13667	6.84167
18	T3	jog	45.5866	3.20167	6.83667
18	T4	jog	46.6465	3.17333	6.93333
18	T5	jog	48.2699	3.21	6.935
18	T6	jog	47.7006	3.18333	6.99667
18	T1	rest	46.9752	3.19667	6.92667
18	T2	rest	49.2707	3.4	6.9
18	T3	rest	47.9095	3.39333	7.01167
18	T4	rest	47.1703	3.36333	6.91833
18	T5	rest	49.1971	3.27167	6.91833
18	T6	rest	49.5299	3.24833	6.715

## Sheet: leg_temp
subject	time	condition	skin	muscle
1	T1	jog	27.1	26.83
1	T2	jog	25.64	25.47
1	T3	jog	25.1	27.14
1	T4	jog	23.08	22.74
1	T1	rest	29.47	29.59
1	T2	rest	28.51	26.99
1	T3	rest	27.72	27.58
1	T4	rest	24.59	24.07
2	T1	jog	30.87	29.93
2	T2	jog	31.26	29.71
2	T3	jog	32.25	30.79
2	T4	jog	31.78	29.88
2	T1	rest	32.17	32.12
2	T2	rest	34.12	32.41
2	T3	rest	33.44	33.23
2	T4	rest	33.7	32.77
3	T1	jog	29.37	31.17
3	T2	jog	30.55	30.58
3	T3	jog	31.16	32
3	T4	jog	27.92	27.94
3	T1	rest	28.85	30.08
3	T2	rest	30.18	30.57
3	T3	rest	29.72	30.36
3	T4	rest	32.9	32.28
4	T1	jog	32.56	34.06
4	T2	jog	31.57	32.74
4	T3	jog	32.18	33.03
4	T4	jog	31.66	32.61
4	T1	rest	32.95	34.12
4	T2	rest	32.76	32.89
4	T3	rest	32.05	32.58
4	T4	rest	29.34	30.78
5	T1	jog	30.63	32.18
5	T2	jog	31.2	31.88
5	T3	jog	33.48	33
5	T4	jog	31.67	32.62
5	T1	rest	27.3	29.65
5	T2	rest	31.11	31.73
5	T3	rest	31.29	31.99
5	T4	rest	31.59	32.73
6	T1	jog	27.73	29.51
6	T2	jog	28.62	30.23
6	T3	jog	27.88	29.9
6	T4	jog	28.93	30.13
6	T1	rest	31.59	32.98
6	T2	rest	32.67	33.89
6	T3	rest	31.73	34.04
6	T4	rest	31.95	33.43
7	T1	jog	32.22	32.5
7	T2	jog	34.22	34.26
7	T3	jog	33.77	34.47
7	T4	jog	32.49	32.6
7	T1	rest	27.04	28.95
7	T2	rest	28.08	29.37
7	T3	rest	25.96	28
7	T4	rest	31.65	31.85
8	T1	jog	29.94	30.87
8	T2	jog	30.99	31.92
8	T3	jog	31.22	32.33
8	T4	jog	30.56	31.47
8	T1	rest	29.79	30.67
8	T2	rest	29.38	30.54
8	T3	rest	27.01	29.22
8	T4	rest	28.34	29.06
9	T1	jog	34.12	32.92
9	T2	jog	33.8	33.76
9	T3	jog	33.92	34.3
9	T4	jog	33.04	33.7
9	T1	rest	33.86	34.24
9	T2	rest	34.3	34.07
9	T3	rest	31.98	34.23
9	T4	rest	35.42	34.82
10	T1	jog	35.77	35.52
10	T2	jog	33.36	33.76
10	T3	jog	32.52	33.47
10	T4	jog	33.08	32.67
10	T1	rest	29.11	28.24
10	T2	rest	30.32	31.71
10	T3	rest	30.32	31
10	T4	rest	31.01	32.93
11	T1	jog	32.17	33.35
11	T2	jog	32.96	34.46
11	T3	jog	35.02	34.9
11	T4	jog	32.75	33.29
11	T1	rest	30.35	31.84
11	T2	rest	28.84	30.19
11	T3	rest	25.5	27.26
11	T4	rest	27.69	28.75
12	T1	jog	31.46	30.31
12	T2	jog	31.26	30.81
12	T3	jog	31.64	30.24
12	T4	jog	32.56	32.78
12	T1	rest	32.34	32.38
12	T2	rest	30.45	30.99
12	T3	rest	29.75	30.11
12	T4	rest	29.03	29.75
13	T1	jog	32.7	33.2
13	T2	jog	28.93	29.19
13	T3	jog	30.41	30.18
13	T4	jog	30.15	30.89
13	T1	rest	30.76	31.34
13	T2	rest	32.05	32.48
13	T3	rest	29.46	31.07
13	T4	rest	33.38	32.85
14	T1	jog	30.51	30.77
14	T2	jog	31.03	32.28
14	T3	jog	28.34	30.4
14	T4	jog	28.0566	31.53
14	T1	rest	31.65	32.36
14	T2	rest	33.17	32.21
14	T3	rest	30.28	31.62
14	T4	rest	31.91	30.42
15	T1	jog	30.76	31.81
15	T2	jog	32.24	32.8
15	T3	jog	31.64	32.68
15	T4	jog	34.15	33.64
15	T1	rest	31.39	32.77
15	T2	rest	29.91	32.05
15	T3	rest	29.24	30.49
15	T4	rest	33.39	34.13
16	T1	jog	24.38	25.48
16	T2	jog	28.54	29.97
16	T3	jog	27.88	28.98
16	T4	jog	28.79	29.26
16	T1	rest	29.68	30.77
16	T2	rest	31.81	31.38
16	T3	rest	30.65	30.5
16	T4	rest	29.81	29.66
17	T1	jog	30.31	29.74
17	T2	jog	32.63	31.18
17	T3	jog	31.91	32.26
17	T4	jog	33.66	33.45
17	T1	rest	29.96	31.17
17	T2	rest	31.05	29.24
17	T3	rest	28.57	29.51
17	T4	rest	28.09	27.18
18	T1	jog	30.11	29.82
18	T2	jog	29.07	29.7
18	T3	jog	31.1	31.28
18	T4	jog	29.09	30.48
18	T1	rest	31.92	32.87
18	T2	rest	31.63	31.8
18	T3	rest	30	30.39
18	T4	rest	28.75	29.61

## Sheet: HR
subject	time	condition	HR
1	T1	jog	158.88
1	T2	jog	165.993
1	T3	jog	169.469
1	T4	jog	157.786
1	T5	jog	166.687
1	T6	jog	165.544
1	T1	rest	152.801
1	T2	rest	160.644
1	T3	rest	167.527
1	T4	rest	154.132
1	T5	rest	156.52
1	T6	rest	160.619
2	T1	jog	164.336
2	T2	jog	174.51
2	T3	jog	174.054
2	T4	jog	156.15
2	T5	jog	165.458
2	T6	jog	163.34
2	T1	rest	169.548
2	T2	rest	173.554
2	T3	rest	173.088
2	T4	rest	170.061
2	T5	rest	168.523
2	T6	rest	171.596
3	T1	jog	165.593
3	T2	jog	168.209
3	T3	jog	164.452
3	T4	jog	149.698
3	T5	jog	163.676
3	T6	jog	165.99
3	T1	rest	165.036
3	T2	rest	166.266
3	T3	rest	166.124
3	T4	rest	150.21
3	T5	rest	159.824
3	T6	rest	160.471
4	T1	jog	171.602
4	T2	jog	178.374
4	T3	jog	174.086
4	T4	jog	167.815
4	T5	jog	170.529
4	T6	jog	177.988
4	T1	rest	163.992
4	T2	rest	172.98
4	T3	rest	175.103
4	T4	rest	153.646
4	T5	rest	159.154
4	T6	rest	160.926
5	T1	jog	133.668
5	T2	jog	137.701
5	T3	jog	144.287
5	T4	jog	140.766
5	T5	jog	150.154
5	T6	jog	154.181
5	T1	rest	154.253
5	T2	rest	166.598
5	T3	rest	163.676
5	T4	rest	151.634
5	T5	rest	160.013
5	T6	rest	162.632
6	T1	jog	173.127
6	T2	jog	178.838
6	T3	jog	177.642
6	T4	jog	166.657
6	T5	jog	172.08
6	T6	jog	171.301
6	T1	rest	169.014
6	T2	rest	177.106
6	T3	rest	178.941
6	T4	rest	173.712
6	T5	rest	177.283
6	T6	rest	176.659
7	T1	jog	158.942
7	T2	jog	178.717
7	T3	jog	178.281
7	T4	jog	162.742
7	T5	jog	173.606
7	T6	jog	168.387
7	T1	rest	155.188
7	T2	rest	159.639
7	T3	rest	158.509
7	T4	rest	152.898
7	T5	rest	159.669
7	T6	rest	156.804
8	T1	jog	149.807
8	T2	jog	139.651
8	T3	jog	142.061
8	T4	jog	139.833
8	T5	jog	151.065
8	T6	jog	152.898
8	T1	rest	154.073
8	T2	rest	159.709
8	T3	rest	160.507
8	T4	rest	150.111
8	T5	rest	155.141
8	T6	rest	160.368
9	T1	jog	162.137
9	T2	jog	157.789
9	T3	jog	161.855
9	T4	jog	152.575
9	T5	jog	146.856
9	T6	jog	133.497
9	T1	rest	163.549
9	T2	rest	163.616
9	T3	rest	132.989
9	T4	rest	162.963
9	T5	rest	165.759
9	T6	rest	165.85
10	T1	jog	160.333
10	T2	jog	169.358
10	T3	jog	167.29
10	T4	jog	159.057
10	T5	jog	165.669
10	T6	jog	166.949
10	T1	rest	155.675
10	T2	rest	151.597
10	T3	rest	147.438
10	T4	rest	150.748
10	T5	rest	151.214
10	T6	rest	150.73
11	T1	jog	143.63
11	T2	jog	149.837
11	T3	jog	139.835
11	T4	jog	129.682
11	T5	jog	134.263
11	T6	jog	142.068
11	T1	rest	146.062
11	T2	rest	150.954
11	T3	rest	150.033
11	T4	rest	135.741
11	T5	rest	141.81
11	T6	rest	143.557
12	T1	jog	152.993
12	T2	jog	145.588
12	T3	jog	147.13
12	T4	jog	141.834
12	T5	jog	143.828
12	T6	jog	160.44
12	T1	rest	160.537
12	T2	rest	171.959
12	T3	rest	172.982
12	T4	rest	155.931
12	T5	rest	166.133
12	T6	rest	168.732
13	T1	jog	164.009
13	T2	jog	169.788
13	T3	jog	169.668
13	T4	jog	158.041
13	T5	jog	160.547
13	T6	jog	163.252
13	T1	rest	160.579
13	T2	rest	172.056
13	T3	rest	171.875
13	T4	rest	159.607
13	T5	rest	171.598
13	T6	rest	170.394
14	T1	jog	174.617
14	T2	jog	176.068
14	T3	jog	177.805
14	T4	jog	165.104
14	T5	jog	174.106
14	T6	jog	174.751
14	T1	rest	177.314
14	T2	rest	171.536
14	T3	rest	179.882
14	T4	rest	175.199
14	T5	rest	173.143
14	T6	rest	172.388
15	T1	jog	152.756
15	T2	jog	158.318
15	T3	jog	155.159
15	T4	jog	145.343
15	T5	jog	156.268
15	T6	jog	150.488
15	T1	rest	157.877
15	T2	rest	167.584
15	T3	rest	165.204
15	T4	rest	150.411
15	T5	rest	160.06
15	T6	rest	157.374
16	T1	jog	164.96
16	T2	jog	178.144
16	T3	jog	173.782
16	T4	jog	154.71
16	T5	jog	162.048
16	T6	jog	164.027
16	T1	rest	160.488
16	T2	rest	166.561
16	T3	rest	168.958
16	T4	rest	163.006
16	T5	rest	169.556
16	T6	rest	174.905
17	T1	jog	158.213
17	T2	jog	165.596
17	T3	jog	162.316
17	T4	jog	152.666
17	T5	jog	150.293
17	T6	jog	147.959
17	T1	rest	152.427
17	T2	rest	156.253
17	T3	rest	153.098
17	T4	rest	147.911
17	T5	rest	155.631
17	T6	rest	150.703
18	T1	jog	139.104
18	T2	jog	141.212
18	T3	jog	146.346
18	T4	jog	131.954
18	T5	jog	138.799
18	T6	jog	139.355
18	T1	rest	148.791
18	T2	rest	162.768
18	T3	rest	159.784
18	T4	rest	148.872
18	T5	rest	154.118
18	T6	rest	155.441
